# Supplementary material for: Bis(4-meth­oxy­pyridin-3-yl)diazene
Source: Acta Crystallogr Sect E Struct Rep Online. 2012 Apr 28;68(Pt 5):o1568. doi: 10.1107/S1600536812018326 (PMC3344664; doi:10.1107/S1600536812018326)
Supplement: Supplementary file 2 [file e-68-o1568-Isup2.hkl]

# 
# h,k,l, Fc-squared, Fo-squared, sigma(Fo-squared) and status flag 
# 
data_I
_shelx_title ' C12H12N4O2 at 220 K in Pbca (Herges73)' 
_shelx_refln_list_code          4 
_shelx_F_calc_maximum       75.27 
_exptl_crystal_F_000       512.00 
_reflns_d_resolution_high  0.7802 
 
loop_ 
 _symmetry_equiv_pos_as_xyz 
 'x, y, z' 
 '-x+1/2, -y, z+1/2' 
 '-x, y+1/2, -z+1/2' 
 'x+1/2, -y+1/2, -z' 
 '-x, -y, -z' 
 'x-1/2, y, -z-1/2' 
 'x, -y-1/2, z-1/2' 
 '-x-1/2, y-1/2, z' 
 
_cell_length_a    13.3976 
_cell_length_b     6.2101 
_cell_length_c    13.6079 
_cell_angle_alpha  90.000 
_cell_angle_beta   90.000 
_cell_angle_gamma  90.000 
 
_shelx_F_squared_multiplier     1.000 
 
loop_ 
 _refln_index_h 
 _refln_index_k 
 _refln_index_l 
 _refln_F_squared_calc 
 _refln_F_squared_meas 
 _refln_F_squared_sigma 
 _refln_observed_status 
  12   0   0      997.64      843.52      8.71 o 
  14   0   0      786.96      742.60      9.34 o 
  16   0   0       20.24       28.47      3.11 o 
   2   1   0     1472.90     1374.49     28.05 o 
   4   1   0     2342.92     2182.07     24.44 o 
   6   1   0       82.87      108.98      7.78 o 
  10   1   0      340.52      337.55     13.22 o 
  12   1   0      140.75      122.61      3.33 o 
  14   1   0       15.42       15.64      3.08 o 
  16   1   0       18.87       16.50      2.95 o 
   0   2   0     3916.17     3781.99     84.12 o 
   2   2   0      255.12      233.99      5.49 o 
   4   2   0      234.43      248.04      9.22 o 
   6   2   0       57.72       34.87      3.84 o 
   8   2   0        4.58        8.81      3.36 o 
  10   2   0       68.76       61.08      3.60 o 
  12   2   0       63.68       61.32      3.48 o 
  14   2   0       40.38       38.17      3.87 o 
  16   2   0        0.47       -0.47      2.30 o 
   2   3   0     3199.42     3621.23     81.36 o 
   4   3   0     4861.56     5272.17     20.86 o 
   6   3   0      129.91      123.19      4.68 o 
   8   3   0     1375.28     1444.33     78.12 o 
  10   3   0     5013.28     5119.58    359.33 o 
  12   3   0      203.77      220.91      6.33 o 
  14   3   0       15.27       18.38      2.69 o 
   0   4   0      523.59      438.21      8.53 o 
   2   4   0      454.95      513.60      6.42 o 
   4   4   0      258.99      255.26      6.05 o 
   6   4   0      279.92      288.11      4.88 o 
   8   4   0      214.35      215.48      5.58 o 
  10   4   0      173.20      175.62      6.74 o 
  12   4   0        9.33       17.05      5.87 o 
  14   4   0        6.79        7.17      3.96 o 
   2   5   0      191.31      189.29      4.84 o 
   4   5   0      105.00      113.63      3.74 o 
   6   5   0        3.56        2.58      2.94 o 
   8   5   0      162.03      180.93      6.85 o 
  10   5   0       59.89       52.81      4.56 o 
  12   5   0       90.33       95.43      4.67 o 
   0   6   0     1097.28     1262.12     11.89 o 
   2   6   0      156.31      163.60      4.61 o 
   4   6   0       73.65       78.93      3.96 o 
   6   6   0      169.30      175.28      7.48 o 
   8   6   0       26.78       19.45      5.92 o 
  10   6   0        3.91        0.11      3.91 o 
   2   7   0        0.37        0.24      3.34 o 
   4   7   0        0.01        0.96      3.99 o 
   6   7   0       32.60       34.12      3.69 o 
   8   7   0        0.17        4.29      4.94 o 
   1   1   1     1986.85     1770.71     42.63 o 
   2   1   1       46.17       43.81      4.07 o 
   3   1   1     5106.22     4965.81     19.92 o 
   4   1   1      103.59       96.93      6.07 o 
   5   1   1        4.96       -0.03      4.07 o 
   6   1   1      127.18      116.77      6.15 o 
   7   1   1      198.98      211.54      9.56 o 
   8   1   1        8.11        1.85      2.96 o 
   9   1   1       10.85       13.17      2.65 o 
  10   1   1        1.71       -0.48      2.51 o 
  11   1   1        0.57       -2.37      2.72 o 
  12   1   1       48.41       39.17      3.10 o 
  13   1   1       51.99       45.49      2.90 o 
  14   1   1      198.50      182.12      2.96 o 
  15   1   1       92.40       99.17      2.16 o 
  16   1   1       24.69       24.67      2.41 o 
  17   1   1       48.39       50.38      2.48 o 
   0   2   1       93.81       57.13      4.79 o 
   1   2   1       32.25       26.24      2.83 o 
   2   2   1      173.21      181.84      3.69 o 
   3   2   1     2772.10     2788.49     82.12 o 
   4   2   1      519.83      484.88     15.81 o 
   5   2   1       76.53       64.91      3.73 o 
   6   2   1       34.19       33.86      3.41 o 
   7   2   1      825.02      779.16      7.92 o 
   8   2   1       78.57       58.06      3.33 o 
   9   2   1     1172.73     1206.56     20.34 o 
  10   2   1      502.80      478.21      9.37 o 
  11   2   1      250.15      238.31      2.86 o 
  12   2   1        1.17       -0.89      2.61 o 
  13   2   1      194.88      205.86      2.88 o 
  14   2   1        4.19        7.18      1.96 o 
  15   2   1        0.74       -1.35      1.93 o 
  16   2   1       40.14       49.11      2.74 o 
   1   3   1       46.63       45.75      2.39 o 
   2   3   1      301.28      313.14      3.35 o 
   3   3   1        8.85       16.31      2.55 o 
   4   3   1      865.59      942.00     20.62 o 
   5   3   1      159.30      160.69      6.08 o 
   6   3   1       95.49       80.76      3.06 o 
   7   3   1        2.31        0.10      2.52 o 
   8   3   1        0.12        3.41      2.66 o 
   9   3   1      319.41      326.42      6.77 o 
  10   3   1      820.76      822.35     18.84 o 
  11   3   1       10.99        9.90      2.58 o 
  12   3   1       77.20       80.07      2.84 o 
  13   3   1        3.00        2.08      2.23 o 
  14   3   1       21.41       26.75      2.12 o 
  15   3   1       49.35       50.06      5.18 o 
   0   4   1      208.54      208.98      3.88 o 
   1   4   1       17.53       17.57      1.96 o 
   2   4   1       17.12       20.37      1.96 o 
   3   4   1       12.99       13.21      2.50 o 
   4   4   1       96.75      100.11      2.68 o 
   5   4   1      234.54      252.44      5.13 o 
   6   4   1       81.81       76.33      3.16 o 
   7   4   1      238.16      229.48      6.31 o 
   8   4   1       36.28       29.08      2.53 o 
   9   4   1        0.10        0.38      2.54 o 
  10   4   1      167.59      191.16      4.60 o 
  11   4   1      130.05      153.05      4.84 o 
  12   4   1       71.25       75.76      5.76 o 
  13   4   1       50.65       53.86      2.93 o 
  14   4   1        4.01        0.41      2.56 o 
   1   5   1     1318.86     1324.49     19.51 o 
   2   5   1       61.94       57.36      2.35 o 
   3   5   1       44.54       40.01      2.42 o 
   4   5   1        0.54        1.83      2.10 o 
   5   5   1       27.80       21.52      2.01 o 
   6   5   1        0.04        0.26      2.01 o 
   7   5   1      252.02      235.49      3.37 o 
   8   5   1        0.02        0.71      3.38 o 
   9   5   1       22.07       26.48      3.04 o 
  10   5   1        6.80        6.35      3.53 o 
  11   5   1       79.05       86.18      6.77 o 
  12   5   1        0.60        2.06      3.31 o 
  13   5   1      177.58      196.93     18.51 o 
   0   6   1     1670.61     1824.44     40.00 o 
   1   6   1        6.58        6.10      3.17 o 
   2   6   1      136.42      147.72      4.06 o 
   3   6   1        0.28       -1.06      2.71 o 
   4   6   1       14.66       15.49      2.56 o 
   5   6   1       72.51       73.85      2.76 o 
   6   6   1      164.24      148.72      3.71 o 
   7   6   1       46.54       49.91      2.90 o 
   8   6   1      151.24      131.00      5.25 o 
   9   6   1       13.39       17.24      5.27 o 
  10   6   1       13.29       10.67      2.86 o 
  11   6   1        0.08        0.54      3.49 o 
   1   7   1       75.57       73.82      2.97 o 
   2   7   1      149.81      165.02      3.83 o 
   3   7   1       28.41       31.84      3.15 o 
   4   7   1       61.95       58.55      2.67 o 
   5   7   1        0.29        2.41      2.58 o 
   6   7   1        1.47        6.39      3.25 o 
   7   7   1       48.53       43.40      4.20 o 
   8   7   1        6.14        3.82      3.55 o 
   0   0   2     2399.92     2228.41     18.87 o 
   1   0   2        1.95        7.03      4.13 o 
   2   0   2     2399.25     2217.21     22.58 o 
   3   0   2      875.30      719.73     12.42 o 
   4   0   2      802.92      657.23      9.76 o 
   5   0   2      788.54      663.06     11.74 o 
   6   0   2       88.61       73.75      5.44 o 
   7   0   2      181.89      174.73      7.62 o 
   8   0   2      157.83      164.51      5.77 o 
   9   0   2        7.01        4.13      3.91 o 
  10   0   2      126.67      109.63      6.31 o 
  11   0   2        0.37        1.60      4.56 o 
  12   0   2      350.87      281.71     12.53 o 
  13   0   2      471.90      430.32      5.90 o 
  14   0   2        9.15        5.03      3.07 o 
  15   0   2       27.59       26.94      4.32 o 
  16   0   2       23.72       27.10      3.04 o 
  17   0   2       15.03       11.47      4.13 o 
   2   1   2       43.97       45.34      3.78 o 
   3   1   2      257.50      221.76      4.05 o 
   4   1   2       60.65       61.64      3.08 o 
   5   1   2       69.42       60.60      3.75 o 
   6   1   2        0.32       -0.24      3.22 o 
   7   1   2     1333.36     1390.68      7.61 o 
   8   1   2       32.61       30.40      3.13 o 
   9   1   2        0.80        5.13      2.57 o 
  10   1   2       13.80       13.41      2.88 o 
  11   1   2      354.42      357.32      4.13 o 
  12   1   2       25.04       24.09      2.41 o 
  13   1   2      101.85       97.11      3.16 o 
  14   1   2        2.45        3.59      2.98 o 
  15   1   2       45.58       38.10      2.53 o 
  16   1   2        7.53        7.01      1.77 o 
   0   2   2       23.01       20.66      4.47 o 
   1   2   2     1300.43     1270.84     16.63 o 
   2   2   2        0.96       -1.30      2.45 o 
   3   2   2      108.15      101.09      3.28 o 
   4   2   2      163.75      142.41      3.28 o 
   5   2   2        3.51       16.78      3.78 o 
   6   2   2       17.18       13.03      3.43 o 
   7   2   2      293.33      261.51      5.86 o 
   8   2   2      110.81      100.23      2.97 o 
   9   2   2      153.48      157.40      3.62 o 
  10   2   2      115.35      114.15      3.36 o 
  11   2   2      171.24      159.34      3.60 o 
  12   2   2        3.50        8.87      3.19 o 
  13   2   2        1.52        1.50      2.28 o 
  14   2   2        1.61       -0.07      2.18 o 
  15   2   2       10.32        8.70      2.16 o 
  16   2   2       24.28       26.80      2.58 o 
   1   3   2        4.54        9.06      2.07 o 
   2   3   2      527.18      549.22      5.05 o 
   3   3   2       99.91      116.36      2.84 o 
   4   3   2       73.72       83.51      3.07 o 
   5   3   2      233.75      221.61      4.54 o 
   6   3   2       71.69       70.56      3.68 o 
   7   3   2       45.40       60.57      3.57 o 
   8   3   2      458.57      457.36     28.29 o 
   9   3   2      443.69      463.92     20.40 o 
  10   3   2      253.58      245.08      6.51 o 
  11   3   2      455.44      489.89      6.01 o 
  12   3   2       11.76       10.72      2.42 o 
  13   3   2       12.59       11.65      2.23 o 
  14   3   2        4.17        6.10      2.57 o 
  15   3   2       78.35       83.90      7.14 o 
   0   4   2        1.89        1.63      2.81 o 
   1   4   2      238.87      224.84      2.84 o 
   2   4   2       21.93       19.47      2.16 o 
   3   4   2      793.58      876.04     13.39 o 
   4   4   2      201.78      197.27      2.94 o 
   5   4   2       18.98       18.87      2.17 o 
   6   4   2       73.95       69.87      2.67 o 
   7   4   2       46.50       47.86      2.91 o 
   8   4   2       56.45       61.50      2.87 o 
   9   4   2      578.16      600.09     15.86 o 
  10   4   2        1.97       -1.73      2.57 o 
  11   4   2      590.53      651.63     13.58 o 
  12   4   2       42.53       50.34      3.61 o 
  13   4   2       56.65       69.59      5.06 o 
  14   4   2        7.93        7.23      2.60 o 
   1   5   2      108.41      105.24      2.22 o 
   2   5   2       44.73       45.64      2.42 o 
   3   5   2      278.39      271.86      3.02 o 
   4   5   2       37.48       35.52      2.35 o 
   5   5   2       75.77       80.21      2.89 o 
   6   5   2       77.74       75.46      2.64 o 
   7   5   2        4.38        6.19      2.76 o 
   8   5   2       16.43       20.32      2.74 o 
   9   5   2        0.03       -2.58      2.58 o 
  10   5   2        5.08        9.25      3.47 o 
  11   5   2      126.25      125.96      3.38 o 
  12   5   2        1.69       -2.18      3.39 o 
  13   5   2        0.88        3.40      3.21 o 
   0   6   2      194.06      196.92      4.64 o 
   1   6   2      295.97      313.24      3.65 o 
   2   6   2        5.44        6.41      3.05 o 
   3   6   2       18.12       15.70      2.39 o 
   4   6   2       15.46       18.35      2.30 o 
   5   6   2       61.03       59.15      2.43 o 
   6   6   2       15.53        8.71      2.31 o 
   7   6   2       24.13       27.79      2.58 o 
   8   6   2       14.55        7.12      2.38 o 
   9   6   2        0.03        1.30      3.27 o 
  10   6   2        4.89        4.22      7.39 o 
  11   6   2       12.42       11.27      3.57 o 
   1   7   2      291.47      325.80      6.13 o 
   2   7   2       45.26       46.77      2.56 o 
   3   7   2        0.00       -1.11      2.35 o 
   4   7   2        5.41        7.86      3.00 o 
   5   7   2        0.67        1.36      2.54 o 
   6   7   2      109.35       99.48      6.82 o 
   7   7   2       91.95       71.51      4.82 o 
   2   1   3     5665.82     5704.93     79.80 o 
   3   1   3       69.97       75.59      3.02 o 
   4   1   3      184.23      170.36      3.21 o 
   5   1   3     2298.90     2410.39     33.11 o 
   6   1   3      541.76      532.11      5.82 o 
   7   1   3      621.66      632.25     17.38 o 
   8   1   3       27.54       37.76      3.09 o 
   9   1   3       17.71       22.75      3.00 o 
  10   1   3      291.99      300.69      3.86 o 
  11   1   3       61.77       71.90      4.38 o 
  12   1   3        7.26       10.19      2.61 o 
  13   1   3      206.10      205.17      3.61 o 
  14   1   3      277.10      275.24      3.21 o 
  15   1   3      106.95      102.51      4.17 o 
  16   1   3        4.47        2.41      1.97 o 
   0   2   3      275.04      303.87     14.11 o 
   1   2   3      490.63      492.54      7.21 o 
   2   2   3       79.92       69.95      2.58 o 
   3   2   3     1422.25     1521.44     26.43 o 
   4   2   3     1008.39     1005.33     23.40 o 
   5   2   3     1313.87     1383.02     34.78 o 
   6   2   3        1.98        2.74      2.27 o 
   7   2   3      119.96      110.76      3.25 o 
   8   2   3      234.29      263.73      4.82 o 
   9   2   3      844.27      885.53     13.91 o 
  10   2   3      294.99      286.11      6.19 o 
  11   2   3      587.51      601.20      4.77 o 
  12   2   3      121.52      127.23      3.25 o 
  13   2   3        0.60        0.04      2.24 o 
  14   2   3        7.25        5.63      2.38 o 
  15   2   3       40.50       38.16      2.36 o 
  16   2   3        2.04       -0.21      2.70 o 
   1   3   3      351.41      384.24      3.98 o 
   2   3   3      604.20      641.74      5.86 o 
   3   3   3      409.42      464.16      6.72 o 
   4   3   3      183.39      186.07      5.36 o 
   5   3   3      106.32      114.10      2.55 o 
   6   3   3        0.10        1.45      2.53 o 
   7   3   3       16.75       14.97      2.90 o 
   8   3   3      283.68      295.87     12.69 o 
   9   3   3      527.19      537.14     26.06 o 
  10   3   3      453.05      466.06      7.14 o 
  11   3   3       27.53       32.00      3.79 o 
  12   3   3       26.01       24.10      4.40 o 
  13   3   3       92.44       94.08      2.67 o 
  14   3   3        0.14       -2.29      3.06 o 
  15   3   3       22.69       25.29      3.46 o 
   0   4   3      417.39      426.24      8.82 o 
   1   4   3       10.60       11.29      2.03 o 
   2   4   3      206.00      212.12      2.58 o 
   3   4   3      441.76      471.37      3.68 o 
   4   4   3      416.63      444.55      6.88 o 
   5   4   3      291.14      292.30      3.24 o 
   6   4   3        7.93        8.55      2.25 o 
   7   4   3      195.52      197.00      4.83 o 
   8   4   3      553.21      525.28     11.80 o 
   9   4   3      483.00      557.97     17.57 o 
  10   4   3       26.75       29.06      2.78 o 
  11   4   3      183.93      199.74      4.96 o 
  12   4   3      144.28      146.22      4.12 o 
  13   4   3      201.20      207.87     14.14 o 
  14   4   3        0.46       -0.03      3.07 o 
   1   5   3      124.42      114.35      2.44 o 
   2   5   3      107.47      100.81      2.37 o 
   3   5   3        6.62        7.30      2.04 o 
   4   5   3       28.15       31.43      1.89 o 
   5   5   3      106.23       93.53      3.03 o 
   6   5   3        2.94        4.84      2.77 o 
   7   5   3        4.90        2.62      2.72 o 
   8   5   3       25.53       19.89      2.88 o 
   9   5   3       20.12       24.71      2.78 o 
  10   5   3        0.24       -1.99      2.49 o 
  11   5   3        4.21        7.98      2.64 o 
  12   5   3       19.14       24.75      3.60 o 
  13   5   3       13.84       14.01      3.89 o 
   0   6   3     1229.07     1418.73     26.83 o 
   1   6   3      159.25      178.03      3.03 o 
   2   6   3      225.88      250.95      5.35 o 
   3   6   3      149.76      160.15      5.83 o 
   4   6   3        6.36        3.84      1.97 o 
   5   6   3       12.00       12.04      2.63 o 
   6   6   3      147.64      137.57      3.02 o 
   7   6   3       14.59       15.73      2.50 o 
   8   6   3      120.50      102.74      3.56 o 
   9   6   3       88.87       83.12      4.31 o 
  10   6   3        8.05        9.59      3.19 o 
   1   7   3       61.94       66.36      2.89 o 
   2   7   3      171.20      187.93     10.06 o 
   3   7   3      213.12      212.04      3.73 o 
   4   7   3        4.52        1.76      2.43 o 
   5   7   3      107.57       99.69      3.79 o 
   6   7   3        0.16        0.90      2.84 o 
   7   7   3        0.00        3.62      4.54 o 
   2   0   4      121.12       89.12      3.72 o 
   3   0   4     2057.94     1955.61     37.62 o 
   4   0   4     1044.68      930.59     13.66 o 
   5   0   4      904.77      888.49     20.75 o 
   6   0   4     1778.64     1869.97     18.08 o 
   7   0   4       34.15       26.31      3.66 o 
   8   0   4       81.08       95.67      6.63 o 
   9   0   4      575.83      591.60      9.32 o 
  10   0   4       23.74       16.57      4.01 o 
  11   0   4      126.26      111.78      3.34 o 
  12   0   4      123.92      124.20      4.70 o 
  13   0   4        6.18        6.27      4.37 o 
  14   0   4      103.24       94.50      4.65 o 
  15   0   4       34.67       36.48      4.28 o 
  16   0   4      138.40      151.38     11.72 o 
   1   1   4     5561.80     5890.43     72.97 o 
   2   1   4     1501.66     1447.21     14.40 o 
   3   1   4     1086.68     1112.23     10.26 o 
   4   1   4      736.97      722.29      7.66 o 
   5   1   4        2.41       -1.34      2.17 o 
   6   1   4        0.93        0.59      2.18 o 
   7   1   4      791.77      829.29     10.03 o 
   8   1   4       21.45       18.91      2.69 o 
   9   1   4      627.25      610.78     10.32 o 
  10   1   4       32.89       31.71      2.60 o 
  11   1   4      233.52      201.22      3.29 o 
  12   1   4       97.27       83.45      4.00 o 
  13   1   4      118.26      109.93      2.89 o 
  14   1   4        0.32        1.73      2.63 o 
  15   1   4       12.69       17.30      2.45 o 
  16   1   4        9.11        8.78      2.80 o 
   0   2   4      125.94      127.59      3.96 o 
   1   2   4     1000.58      978.71     16.96 o 
   2   2   4      387.18      420.85      6.85 o 
   3   2   4     2114.63     2350.53     33.61 o 
   4   2   4       21.80       24.25      2.27 o 
   5   2   4      192.74      243.12      4.46 o 
   6   2   4        0.09       -0.97      2.32 o 
   7   2   4       21.14       15.24      2.13 o 
   8   2   4      126.66      127.26      4.08 o 
   9   2   4     1053.60     1088.11     15.39 o 
  10   2   4       32.84       31.79      2.87 o 
  11   2   4     1115.32     1108.28     19.60 o 
  12   2   4       23.82       32.54      2.94 o 
  13   2   4       83.27       93.90      2.84 o 
  14   2   4       15.29       12.68      2.35 o 
  15   2   4        4.02        5.07      2.13 o 
  16   2   4       16.89       14.22      2.82 o 
   1   3   4     1191.52     1126.18     16.49 o 
   2   3   4      161.82      167.05      2.92 o 
   3   3   4        1.19        0.93      1.89 o 
   4   3   4      835.68      921.12     15.49 o 
   5   3   4      109.33      105.43      2.58 o 
   6   3   4      387.48      389.22      7.48 o 
   7   3   4      286.60      291.41      8.83 o 
   8   3   4       60.91       65.99      3.12 o 
   9   3   4      187.71      187.39      5.01 o 
  10   3   4      866.26      852.43     58.21 o 
  11   3   4      150.67      151.21      3.79 o 
  12   3   4       15.55       14.30      3.54 o 
  13   3   4       36.46       33.34      7.36 o 
  14   3   4        2.80       -1.51      3.69 o 
  15   3   4       11.03       13.78      3.44 o 
   0   4   4      729.00      642.21     11.96 o 
   1   4   4      359.74      350.40      6.91 o 
   2   4   4        0.08        0.41      1.86 o 
   3   4   4       53.60       50.96      2.11 o 
   4   4   4        0.06        0.58      2.24 o 
   5   4   4      114.90      105.50      2.77 o 
   6   4   4      181.47      151.36      4.91 o 
   7   4   4      138.93      135.77      3.88 o 
   8   4   4       86.80       95.39      3.18 o 
   9   4   4      135.79      152.12      5.06 o 
  10   4   4       47.90       48.99      4.45 o 
  11   4   4        0.30       -2.52      2.52 o 
  12   4   4        1.12        2.12      2.16 o 
  13   4   4        1.04        1.41      2.69 o 
  14   4   4       69.89       79.77      4.92 o 
   1   5   4     1068.49     1078.65     10.78 o 
   2   5   4       13.03       15.81      2.03 o 
   3   5   4       56.57       54.55      1.96 o 
   4   5   4       22.43       24.78      1.94 o 
   5   5   4       96.07       79.97      2.83 o 
   6   5   4       77.54       84.18      2.83 o 
   7   5   4      239.56      217.23      3.42 o 
   8   5   4        6.73        7.76      2.65 o 
   9   5   4       58.01       54.04      2.95 o 
  10   5   4       73.15       80.11      2.77 o 
  11   5   4        7.19        3.80      2.69 o 
  12   5   4       20.74       18.93      3.57 o 
   0   6   4      336.75      346.18      6.93 o 
   1   6   4       17.12       19.15      1.99 o 
   2   6   4        9.12       12.61      2.17 o 
   3   6   4       24.35       24.21      2.11 o 
   4   6   4        7.44        7.55      2.08 o 
   5   6   4        0.63       -0.05      2.42 o 
   6   6   4       46.44       43.44      2.76 o 
   7   6   4        0.01       -2.23      2.23 o 
   8   6   4        0.12       -0.97      2.43 o 
   9   6   4       33.69       33.10      2.41 o 
  10   6   4        3.98        2.53      3.21 o 
   1   7   4       22.39       18.38      2.14 o 
   2   7   4       38.14       44.11      3.40 o 
   3   7   4       14.57       13.30      2.22 o 
   4   7   4       77.33       77.63      4.44 o 
   5   7   4        7.33        5.64      3.17 o 
   6   7   4       12.19       13.42      2.82 o 
   7   7   4        0.20        0.69      2.99 o 
   1   1   5      550.05      527.84      8.27 o 
   2   1   5      859.07      830.60     12.25 o 
   3   1   5       30.68       33.92      2.27 o 
   4   1   5      233.88      238.46      2.82 o 
   5   1   5      437.45      447.53      4.31 o 
   6   1   5     1050.61     1063.93     13.84 o 
   7   1   5        0.46        1.25      2.17 o 
   8   1   5        1.14        2.89      2.33 o 
   9   1   5      148.08      130.30      4.51 o 
  10   1   5        0.74       -0.57      2.38 o 
  11   1   5      151.25      130.20      2.81 o 
  12   1   5        6.04       12.16      3.18 o 
  13   1   5      146.52      137.73      3.97 o 
  14   1   5        5.08        6.59      2.10 o 
  15   1   5        2.14        0.46      2.57 o 
  16   1   5        1.30        1.00      3.15 o 
   0   2   5       46.99       50.27      3.43 o 
   1   2   5      370.26      387.00      4.91 o 
   2   2   5        0.04        6.69      2.34 o 
   3   2   5     1648.98     1738.64     21.32 o 
   4   2   5      171.99      169.97      2.90 o 
   5   2   5        0.43        2.45      1.87 o 
   6   2   5      180.32      187.39      4.71 o 
   7   2   5       54.96       52.80      2.15 o 
   8   2   5      379.71      351.09      3.98 o 
   9   2   5     1446.04     1524.50     21.69 o 
  10   2   5      151.51      150.71      3.47 o 
  11   2   5      123.39      133.16      4.21 o 
  12   2   5       88.43       87.21      2.70 o 
  13   2   5       18.11       18.66      2.07 o 
  14   2   5      108.40      117.97      2.75 o 
  15   2   5        5.40        9.56      2.30 o 
   1   3   5       22.89       23.59      2.17 o 
   2   3   5      106.30      106.31      2.75 o 
   3   3   5       48.19       52.90      2.42 o 
   4   3   5      116.04      126.03      3.73 o 
   5   3   5      108.19      114.51      4.49 o 
   6   3   5      164.97      172.86      2.89 o 
   7   3   5        1.20        3.36      2.10 o 
   8   3   5      204.67      208.76      8.64 o 
   9   3   5        4.35        6.35      3.01 o 
  10   3   5       44.83       46.45     14.40 o 
  11   3   5        2.79       12.07      3.51 o 
  12   3   5        6.92       13.59      4.26 o 
  13   3   5        0.00       -1.62      3.37 o 
  14   3   5       39.56       40.12      5.23 o 
  15   3   5        3.76        3.09      3.93 o 
   0   4   5      454.20      454.60      9.12 o 
   1   4   5      135.81      137.33      2.46 o 
   2   4   5        8.31        7.46      1.80 o 
   3   4   5        0.88        2.03      2.00 o 
   4   4   5       36.61       35.08      2.32 o 
   5   4   5       57.40       48.77      2.30 o 
   6   4   5      124.51      115.82      3.67 o 
   7   4   5       48.87       51.92      2.54 o 
   8   4   5       50.04       48.36      3.37 o 
   9   4   5       80.73       85.07      5.50 o 
  10   4   5       96.18       99.45      5.57 o 
  11   4   5       90.27      109.06      5.68 o 
  12   4   5       13.63       16.18      2.73 o 
  13   4   5       16.54       11.99      3.35 o 
  14   4   5        7.60       10.87      3.39 o 
   1   5   5     1289.89     1260.17     16.10 o 
   2   5   5       42.35       40.92      1.95 o 
   3   5   5       43.10       44.92      2.11 o 
   4   5   5       28.40       24.47      1.81 o 
   5   5   5        1.71        6.86      2.41 o 
   6   5   5      130.45      132.24      3.22 o 
   7   5   5      221.44      182.75      3.46 o 
   8   5   5        0.49        0.30      2.78 o 
   9   5   5       86.57       83.15      3.07 o 
  10   5   5        0.60        1.82      2.98 o 
  11   5   5      127.92      135.71      3.21 o 
  12   5   5       28.59       25.27      2.83 o 
   0   6   5       50.63       54.68      3.69 o 
   1   6   5       23.20       27.66      2.08 o 
   2   6   5       57.78       62.61      1.91 o 
   3   6   5        0.39        0.47      1.93 o 
   4   6   5       63.39       63.91      2.89 o 
   5   6   5       29.09       29.54      2.37 o 
   6   6   5       12.30       12.17      2.21 o 
   7   6   5       12.52       15.63      2.53 o 
   8   6   5        1.17        3.97      2.41 o 
   9   6   5        7.14        5.74      2.29 o 
  10   6   5       18.75       26.79      3.88 o 
   1   7   5       14.61       12.74      1.79 o 
   2   7   5       14.33        7.39      2.23 o 
   3   7   5       33.99       29.32      2.13 o 
   4   7   5       64.88       69.11      2.75 o 
   5   7   5       14.37       18.64      2.63 o 
   6   7   5        2.48        0.21      2.72 o 
   0   0   6      274.83      244.70      4.71 o 
   1   0   6       44.30       25.50      2.79 o 
   2   0   6       10.51        6.02      2.28 o 
   3   0   6       90.74       88.09      2.83 o 
   4   0   6      511.74      500.40      9.25 o 
   5   0   6        0.72        1.71      2.71 o 
   6   0   6      119.27      114.03      4.28 o 
   7   0   6        6.64       10.55      2.96 o 
   8   0   6      324.77      315.70      8.49 o 
   9   0   6      199.28      201.20     10.15 o 
  10   0   6      120.36      122.60     14.00 o 
  11   0   6        0.55        1.55      3.18 o 
  12   0   6      686.63      706.52     54.37 o 
  13   0   6        7.50        8.01      4.26 o 
  14   0   6       31.86       32.42      3.54 o 
  15   0   6       24.64       23.43      6.84 o 
  16   0   6       29.95       28.12      4.20 o 
   1   1   6      256.52      257.99      2.48 o 
   2   1   6       67.66       55.80      1.91 o 
   3   1   6      170.25      173.42      3.17 o 
   4   1   6      528.15      562.37      7.12 o 
   5   1   6      227.55      221.25      4.47 o 
   6   1   6      143.60      152.63      2.41 o 
   7   1   6       71.44       76.76      2.56 o 
   8   1   6        1.55        2.40      1.87 o 
   9   1   6        4.82        4.65      2.00 o 
  10   1   6      283.66      272.96      3.51 o 
  11   1   6       68.63       78.10      4.37 o 
  12   1   6      222.86      236.24      4.42 o 
  13   1   6       22.18       24.55      3.05 o 
  14   1   6       17.63       18.97      2.48 o 
  15   1   6        5.33        2.28      2.80 o 
   0   2   6     2139.28     2370.84     39.28 o 
   1   2   6      321.01      304.37      4.84 o 
   2   2   6     1568.46     1710.01     17.42 o 
   3   2   6       12.69       14.32      1.97 o 
   4   2   6      190.50      204.23      2.48 o 
   5   2   6      325.86      317.46      3.20 o 
   6   2   6      155.11      147.02      2.56 o 
   7   2   6      239.42      241.60      2.72 o 
   8   2   6      473.69      464.31      7.75 o 
   9   2   6       90.82       84.53      2.37 o 
  10   2   6      112.41      120.36      4.46 o 
  11   2   6       14.67       14.26      2.54 o 
  12   2   6       23.27       22.75      2.46 o 
  13   2   6       45.52       49.05      2.63 o 
  14   2   6       33.05       24.61      2.35 o 
  15   2   6      130.97      145.14      6.67 o 
   1   3   6       52.51       54.16      2.00 o 
   2   3   6      713.15      752.87     15.40 o 
   3   3   6       24.76       22.22      1.97 o 
   4   3   6       24.65       28.49      2.21 o 
   5   3   6       74.87       77.70      2.25 o 
   6   3   6      204.90      206.40      6.98 o 
   7   3   6        1.90        2.00      2.46 o 
   8   3   6      168.49      165.22      3.48 o 
   9   3   6       33.32       35.66      4.29 o 
  10   3   6       92.30       87.49      6.82 o 
  11   3   6       21.05       29.20      4.60 o 
  12   3   6       47.29       53.77      3.34 o 
  13   3   6       21.07       21.21      3.00 o 
  14   3   6       25.17       20.02      2.68 o 
   0   4   6       41.55       43.16      2.67 o 
   1   4   6        7.27        5.57      2.00 o 
   2   4   6       10.39       16.32      2.15 o 
   3   4   6       45.23       40.21      2.30 o 
   4   4   6      118.64      113.54      2.27 o 
   5   4   6       68.53       65.65      2.17 o 
   6   4   6       75.35       69.29      2.91 o 
   7   4   6       67.17       68.76      2.66 o 
   8   4   6      110.94      121.74      2.75 o 
   9   4   6       81.28       81.39      3.37 o 
  10   4   6        2.02       -1.38      3.41 o 
  11   4   6       41.83       44.61      3.19 o 
  12   4   6      199.20      202.70     13.92 o 
  13   4   6        1.59        0.87      2.78 o 
   1   5   6      190.34      181.37      2.70 o 
   2   5   6      456.35      463.35      8.08 o 
   3   5   6       33.28       31.56      2.60 o 
   4   5   6        8.83       15.96      2.34 o 
   5   5   6      322.42      323.16      4.14 o 
   6   5   6       39.69       50.34      3.16 o 
   7   5   6        3.48        0.50      2.98 o 
   8   5   6      242.56      259.70     11.27 o 
   9   5   6       19.95       26.45      3.05 o 
  10   5   6      146.17      144.32      6.91 o 
  11   5   6        4.88        0.36      2.71 o 
   0   6   6      217.43      216.90      6.76 o 
   1   6   6       24.16       30.38      1.79 o 
   2   6   6       13.08       14.10      2.03 o 
   3   6   6        4.08        3.40      2.12 o 
   4   6   6      100.66      106.19      2.67 o 
   5   6   6        4.10        8.73      2.61 o 
   6   6   6       11.79       10.84      2.40 o 
   7   6   6       71.17       72.42      4.13 o 
   8   6   6        4.11        0.60      2.08 o 
   9   6   6       17.48       15.82      2.88 o 
   1   7   6       60.99       55.36      1.94 o 
   2   7   6      218.06      193.96      7.66 o 
   3   7   6      106.20       92.82      4.37 o 
   4   7   6       21.51       23.73      3.28 o 
   5   7   6       68.76       68.79      4.21 o 
   1   1   7        8.92       11.22      1.67 o 
   2   1   7     4213.11     4634.98     66.89 o 
   3   1   7       67.65       69.04      1.92 o 
   4   1   7      134.45      156.14      2.44 o 
   5   1   7      888.57      908.99     10.21 o 
   6   1   7      183.78      190.46      4.11 o 
   7   1   7       15.45       15.08      1.74 o 
   8   1   7      791.53      804.44     10.13 o 
   9   1   7       79.01       80.23      2.20 o 
  10   1   7      834.38      859.54     15.10 o 
  11   1   7      285.29      306.81      9.82 o 
  12   1   7      580.20      621.97     19.25 o 
  13   1   7       13.89       13.10      2.79 o 
  14   1   7        0.64       -1.00      2.37 o 
  15   1   7       31.93       30.93      4.74 o 
   0   2   7      553.46      573.94      7.20 o 
   1   2   7     1179.00     1230.52     20.61 o 
   2   2   7     2055.69     2125.88     33.49 o 
   3   2   7      146.01      131.20      2.10 o 
   4   2   7      317.31      338.27      6.32 o 
   5   2   7      696.75      717.67      7.46 o 
   6   2   7        0.02        0.45      1.70 o 
   7   2   7       62.34       60.50      1.97 o 
   8   2   7      361.58      381.58      6.58 o 
   9   2   7       42.65       42.38      1.99 o 
  10   2   7       42.57       44.34      2.75 o 
  11   2   7        0.08       -2.58      2.58 o 
  12   2   7      190.94      180.02      6.45 o 
  13   2   7        0.01        0.65      2.72 o 
  14   2   7        7.41        4.77      2.77 o 
  15   2   7       22.32       19.89      2.63 o 
   1   3   7       65.31       67.98      2.19 o 
   2   3   7       76.60       77.15      2.49 o 
   3   3   7        0.09       -0.58      1.70 o 
   4   3   7      110.88      107.86      2.10 o 
   5   3   7       65.28       59.21      1.97 o 
   6   3   7       59.29       49.98      2.05 o 
   7   3   7        1.01       -0.59      2.14 o 
   8   3   7       19.34       16.50      1.86 o 
   9   3   7       37.17       35.54      2.51 o 
  10   3   7       20.36       21.97      3.08 o 
  11   3   7       18.27       20.96      3.79 o 
  12   3   7       36.31       31.26      5.59 o 
  13   3   7        2.35       -2.58      2.58 o 
  14   3   7        3.78        3.54      3.19 o 
   0   4   7     1942.92     1987.03     36.67 o 
   1   4   7       39.23       38.86      2.11 o 
   2   4   7     1085.29     1094.38     17.97 o 
   3   4   7        1.92       -0.63      1.79 o 
   4   4   7        0.62        1.32      1.79 o 
   5   4   7      118.99      118.35      3.19 o 
   6   4   7       77.33       67.04      2.88 o 
   7   4   7       73.73       81.15      4.43 o 
   8   4   7      597.50      608.87     14.96 o 
   9   4   7       24.90       27.65      2.54 o 
  10   4   7        2.70        4.35      2.49 o 
  11   4   7        5.18        3.39      2.62 o 
  12   4   7      127.15      117.02      5.03 o 
  13   4   7       87.90       86.02      7.49 o 
   1   5   7       63.03       71.34      2.11 o 
   2   5   7        8.77        7.30      2.04 o 
   3   5   7        3.88        5.28      2.11 o 
   4   5   7        5.71        7.17      1.90 o 
   5   5   7       21.20       29.21      2.44 o 
   6   5   7      227.71      237.66      7.16 o 
   7   5   7       67.27       72.23      3.39 o 
   8   5   7      104.96       96.98      6.15 o 
   9   5   7       45.02       40.22      3.72 o 
  10   5   7        8.73        6.87      2.64 o 
  11   5   7       70.22       86.99      8.11 o 
   0   6   7        7.06        8.08      2.61 o 
   1   6   7       23.00       21.93      1.70 o 
   2   6   7       27.89       26.87      1.85 o 
   3   6   7        1.63        2.44      1.68 o 
   4   6   7       49.02       51.36      2.42 o 
   5   6   7      120.81      121.16      2.41 o 
   6   6   7       19.45       21.88      2.01 o 
   7   6   7        8.63        8.60      2.98 o 
   8   6   7        0.93       -1.26      3.21 o 
   1   7   7       43.83       39.16      2.07 o 
   2   7   7       79.21       82.84      2.55 o 
   3   7   7      109.81      101.54      2.45 o 
   4   7   7       20.92       25.76      2.43 o 
   0   0   8      118.73      127.44      7.67 o 
   1   0   8     1029.10     1062.82     13.98 o 
   2   0   8      157.67      150.05      3.21 o 
   3   0   8       12.10       10.14      2.14 o 
   4   0   8      113.97      102.59      2.96 o 
   5   0   8      782.33      819.99     14.72 o 
   6   0   8        1.71        5.06      2.31 o 
   7   0   8       25.00       26.16      2.60 o 
   8   0   8      649.30      634.56     13.88 o 
   9   0   8       20.91       16.47      2.71 o 
  10   0   8        5.30        8.31      3.70 o 
  11   0   8       89.82      109.19      7.91 o 
  12   0   8       10.03       11.59      5.95 o 
  13   0   8        4.20        5.90      3.42 o 
  14   0   8       44.53       44.40      5.05 o 
  15   0   8       27.47       28.17      3.74 o 
   1   1   8      784.73      853.25      6.61 o 
   2   1   8      234.92      223.44      2.32 o 
   3   1   8      247.48      265.62      2.99 o 
   4   1   8      214.90      229.62      2.41 o 
   5   1   8      144.48      144.45      2.54 o 
   6   1   8      487.93      530.39      3.98 o 
   7   1   8      279.94      275.99      4.80 o 
   8   1   8      171.82      168.47      2.51 o 
   9   1   8      437.39      426.62      8.31 o 
  10   1   8        6.49       11.11      2.31 o 
  11   1   8      216.48      220.63      4.05 o 
  12   1   8        6.02        3.20      2.50 o 
  13   1   8       68.96       66.15      2.83 o 
  14   1   8      148.41      159.57     12.28 o 
  15   1   8       41.91       58.42      3.39 o 
   0   2   8       43.24       35.29      3.04 o 
   1   2   8      176.49      186.40      2.57 o 
   2   2   8       20.20       18.90      1.66 o 
   3   2   8      136.10      145.44      2.26 o 
   4   2   8      759.14      797.79      5.92 o 
   5   2   8       32.98       34.87      1.97 o 
   6   2   8      113.88      134.79      3.57 o 
   7   2   8       57.94       58.13      1.80 o 
   8   2   8      311.03      302.30      6.44 o 
   9   2   8      101.15      104.61      2.58 o 
  10   2   8        4.55        4.19      2.33 o 
  11   2   8      178.60      169.88      4.11 o 
  12   2   8       29.05       38.53      2.82 o 
  13   2   8        2.58        4.27      2.29 o 
  14   2   8        1.40        4.05      3.09 o 
   1   3   8        0.15       -0.35      1.98 o 
   2   3   8      193.45      199.50      2.62 o 
   3   3   8        0.01        0.70      1.95 o 
   4   3   8      106.91      103.10      2.72 o 
   5   3   8      147.01      153.55      4.40 o 
   6   3   8       14.73       13.25      1.79 o 
   7   3   8       43.96       41.79      2.31 o 
   8   3   8       10.25       12.16      2.27 o 
   9   3   8       50.77       51.35      2.30 o 
  10   3   8        0.50        3.57      2.40 o 
  11   3   8       57.04       60.15      3.16 o 
  12   3   8       66.65       70.77     10.67 o 
  13   3   8       12.09        9.73      2.99 o 
   0   4   8      169.74      154.71      4.55 o 
   1   4   8      487.39      470.94      8.55 o 
   2   4   8      114.76      109.82      2.34 o 
   3   4   8      199.71      211.88      2.56 o 
   4   4   8      111.50       92.46      4.15 o 
   5   4   8       28.14       24.48      2.43 o 
   6   4   8       20.89       11.92      2.24 o 
   7   4   8      207.67      220.14      6.62 o 
   8   4   8        5.19       15.17      2.31 o 
   9   4   8      234.99      233.84      6.92 o 
  10   4   8        9.94        8.08      2.47 o 
  11   4   8       60.51       61.72      4.94 o 
  12   4   8        2.29        1.19      3.22 o 
   1   5   8       47.40       52.21      3.28 o 
   2   5   8      123.23      140.28      2.80 o 
   3   5   8       41.72       40.27      2.05 o 
   4   5   8       12.87       17.47      2.20 o 
   5   5   8        6.89        9.31      2.26 o 
   6   5   8       31.36       31.53      2.07 o 
   7   5   8       78.73       71.54      3.15 o 
   8   5   8       16.63       15.04      2.15 o 
   9   5   8        4.92        3.01      2.20 o 
  10   5   8        6.13        7.57      2.96 o 
   0   6   8       24.71       22.70      2.99 o 
   1   6   8       20.72       21.12      1.91 o 
   2   6   8        1.67        2.01      1.70 o 
   3   6   8       13.72       18.10      1.90 o 
   4   6   8       10.06       14.17      1.98 o 
   5   6   8        0.08        0.97      1.91 o 
   6   6   8        5.94        6.80      2.05 o 
   7   6   8        1.26        2.56      2.16 o 
   8   6   8       54.81       62.16      4.75 o 
   1   7   8       71.45       74.62      2.60 o 
   2   7   8       15.76       16.47      2.12 o 
   1   1   9       78.00       78.78      1.85 o 
   2   1   9      358.21      377.46      3.98 o 
   3   1   9       26.61       31.23      1.73 o 
   4   1   9       24.84       21.92      1.74 o 
   5   1   9       75.35       81.61      1.92 o 
   6   1   9       69.68       70.44      1.95 o 
   7   1   9      264.60      266.38      4.48 o 
   8   1   9      564.21      573.29     16.30 o 
   9   1   9      125.34      143.04      2.80 o 
  10   1   9      209.95      222.37      2.60 o 
  11   1   9       25.31       24.01      2.37 o 
  12   1   9        7.14        6.66      2.28 o 
  13   1   9       69.13       71.36      4.97 o 
  14   1   9       22.12       32.11      3.22 o 
   0   2   9      104.95      110.36      2.73 o 
   1   2   9       53.72       58.71      1.95 o 
   2   2   9       84.89       88.73      1.78 o 
   3   2   9      106.35      106.86      2.04 o 
   4   2   9       12.41       14.81      1.88 o 
   5   2   9        5.12        5.19      1.70 o 
   6   2   9        1.89        1.54      1.70 o 
   7   2   9       58.22       50.95      1.90 o 
   8   2   9      110.09      113.80      2.30 o 
   9   2   9      129.04      134.02      2.78 o 
  10   2   9       15.54       17.68      2.13 o 
  11   2   9       29.51       29.26      2.28 o 
  12   2   9      110.27      103.67      4.29 o 
  13   2   9        0.64        0.64      2.88 o 
  14   2   9       19.28       17.92      3.33 o 
   1   3   9       21.51       24.12      1.91 o 
   2   3   9      263.93      262.49      5.86 o 
   3   3   9      235.85      255.25      2.68 o 
   4   3   9       33.36       30.75      1.89 o 
   5   3   9        2.31        2.49      1.65 o 
   6   3   9       85.23       80.88      2.05 o 
   7   3   9        2.44        2.78      2.15 o 
   8   3   9        0.00       -2.04      2.04 o 
   9   3   9       31.59       36.22      2.60 o 
  10   3   9        6.94        7.02      2.26 o 
  11   3   9        5.47        5.33      3.63 o 
  12   3   9        9.71        5.23      2.62 o 
  13   3   9        0.92       -0.22      3.63 o 
   0   4   9      767.26      779.28     25.82 o 
   1   4   9      281.67      284.85      5.87 o 
   2   4   9      289.68      270.56      4.43 o 
   3   4   9       29.73       33.45      2.52 o 
   4   4   9      118.27      114.05      2.47 o 
   5   4   9      143.97      135.61      3.06 o 
   6   4   9      239.11      235.96      5.40 o 
   7   4   9       18.20       18.67      2.51 o 
   8   4   9       41.13       34.21      2.35 o 
   9   4   9        0.43        0.98      2.21 o 
  10   4   9        1.90       -1.39      2.21 o 
  11   4   9       96.35       84.03     11.83 o 
   1   5   9      129.52      123.10      2.27 o 
   2   5   9      101.02      106.11      3.17 o 
   3   5   9       15.06       16.73      1.95 o 
   4   5   9       23.53       18.99      1.89 o 
   5   5   9        4.08        6.70      1.96 o 
   6   5   9      150.71      140.96      2.60 o 
   7   5   9        0.09       -1.87      1.88 o 
   8   5   9        3.22        3.88      2.37 o 
   9   5   9        3.65       -0.91      2.12 o 
  10   5   9        2.43        1.62      2.69 o 
   0   6   9       23.63       23.96      3.59 o 
   1   6   9       30.93       30.27      1.70 o 
   2   6   9        2.64        4.34      1.67 o 
   3   6   9        9.85        7.34      1.86 o 
   4   6   9       74.41       71.25      3.49 o 
   5   6   9       13.48       15.68      1.97 o 
   6   6   9       11.97       11.83      2.44 o 
   0   0  10      550.06      569.94     10.63 o 
   1   0  10      124.11      128.41      2.61 o 
   2   0  10        6.13        4.25      2.17 o 
   3   0  10      145.16      165.14      2.78 o 
   4   0  10      337.17      340.82      5.73 o 
   5   0  10      739.46      767.59     10.08 o 
   6   0  10      118.28      122.49      2.80 o 
   7   0  10     1499.53     1576.95     35.22 o 
   8   0  10      158.43      155.87      3.45 o 
   9   0  10      164.37      192.55      4.47 o 
  10   0  10        2.54        1.35      2.92 o 
  11   0  10      477.11      523.65     22.83 o 
  12   0  10      577.63      566.16     18.19 o 
  13   0  10      641.52      615.65     42.79 o 
  14   0  10       12.89       11.16      4.24 o 
   1   1  10       13.51       13.26      1.66 o 
   2   1  10        1.57        2.07      1.68 o 
   3   1  10       97.10       91.29      1.90 o 
   4   1  10       26.54       26.17      1.56 o 
   5   1  10       41.40       41.25      1.78 o 
   6   1  10       12.11       13.84      1.58 o 
   7   1  10       27.60       25.38      1.78 o 
   8   1  10       36.65       42.94      2.29 o 
   9   1  10       10.04       13.11      2.35 o 
  10   1  10       82.16       84.91      2.23 o 
  11   1  10        6.63        7.60      2.23 o 
  12   1  10       18.28       14.58      2.31 o 
  13   1  10        9.66       11.32      2.60 o 
   0   2  10      100.04       92.19      3.17 o 
   1   2  10       94.17       90.84      1.94 o 
   2   2  10      147.71      149.03      3.45 o 
   3   2  10       81.31       81.47      2.07 o 
   4   2  10       20.14       22.93      1.61 o 
   5   2  10        3.31        2.17      1.68 o 
   6   2  10       37.42       34.09      1.66 o 
   7   2  10        2.94        7.14      2.13 o 
   8   2  10      113.24      109.12      2.09 o 
   9   2  10        3.55        3.69      2.01 o 
  10   2  10        1.57        1.50      1.91 o 
  11   2  10      108.46      110.29      3.25 o 
  12   2  10        1.55        1.88      3.76 o 
  13   2  10        3.09        2.16      2.65 o 
   1   3  10      429.73      436.39      4.36 o 
   2   3  10      301.86      300.54      5.37 o 
   3   3  10     1586.35     1620.40     39.61 o 
   4   3  10       10.28        9.41      1.95 o 
   5   3  10      225.09      243.77      4.50 o 
   6   3  10       94.36       95.55      2.32 o 
   7   3  10       25.62       24.89      2.04 o 
   8   3  10       47.07       47.74      1.94 o 
   9   3  10       24.28       23.04      2.32 o 
  10   3  10       58.19       51.05      2.13 o 
  11   3  10        0.03        0.15      3.03 o 
  12   3  10        4.30        8.49      3.24 o 
   0   4  10        0.17       -3.19      3.19 o 
   1   4  10       12.07       14.62      2.01 o 
   2   4  10       45.18       43.99      2.32 o 
   3   4  10       66.85       76.13      2.39 o 
   4   4  10       51.79       48.81      2.17 o 
   5   4  10        0.19        0.01      2.05 o 
   6   4  10        2.86        5.53      2.03 o 
   7   4  10       25.32       24.90      2.12 o 
   8   4  10        0.00        0.54      2.09 o 
   9   4  10       84.24       85.36      3.38 o 
  10   4  10        9.88        8.26      1.96 o 
  11   4  10       78.64       77.38      6.61 o 
   1   5  10      156.02      154.76      2.44 o 
   2   5  10       83.48       78.19      2.69 o 
   3   5  10       26.71       24.61      1.88 o 
   4   5  10        8.93        8.87      1.98 o 
   5   5  10        0.36        1.46      2.02 o 
   6   5  10       29.36       29.94      2.15 o 
   7   5  10       61.95       58.19      3.38 o 
   8   5  10      102.38       89.14      3.78 o 
   9   5  10       10.90        8.57      2.59 o 
   0   6  10       41.99       36.58      2.80 o 
   1   6  10        0.01        1.44      1.90 o 
   2   6  10        5.32        5.05      1.83 o 
   3   6  10        0.09        2.37      2.04 o 
   4   6  10        2.01        0.33      2.47 o 
   5   6  10      106.87       98.69      6.78 o 
   1   1  11      387.79      423.58      3.96 o 
   2   1  11       80.63       92.01      1.76 o 
   3   1  11        0.86        0.96      1.57 o 
   4   1  11      104.32      102.59      1.84 o 
   5   1  11       77.18       70.49      1.79 o 
   6   1  11      109.24      107.98      2.57 o 
   7   1  11      108.31      112.59      2.10 o 
   8   1  11       22.54       27.64      1.79 o 
   9   1  11      101.31      109.27      2.14 o 
  10   1  11       32.17       33.48      1.89 o 
  11   1  11       70.97       69.51      3.34 o 
  12   1  11       50.95       48.82      3.05 o 
  13   1  11       39.11       33.73      3.28 o 
   0   2  11      172.56      173.91      2.73 o 
   1   2  11      233.90      239.83      3.65 o 
   2   2  11      478.51      485.85      7.83 o 
   3   2  11      218.78      227.11      3.99 o 
   4   2  11      469.52      480.45      9.86 o 
   5   2  11       38.00       40.99      2.13 o 
   6   2  11       37.87       39.44      2.45 o 
   7   2  11        1.17        0.07      2.01 o 
   8   2  11       30.63       36.64      2.08 o 
   9   2  11      139.11      151.45      2.09 o 
  10   2  11        1.14       -1.76      2.15 o 
  11   2  11      100.55       94.93      4.62 o 
  12   2  11        3.43        1.56      2.86 o 
   1   3  11      125.23      136.90      2.60 o 
   2   3  11      145.92      162.62      3.87 o 
   3   3  11       10.77       14.85      2.07 o 
   4   3  11        2.61        2.96      1.88 o 
   5   3  11        0.00        4.35      1.95 o 
   6   3  11        1.52        0.01      2.02 o 
   7   3  11       17.83       16.32      2.03 o 
   8   3  11       31.92       30.43      2.03 o 
   9   3  11       38.61       37.65      2.33 o 
  10   3  11        0.16       -0.01      2.16 o 
  11   3  11        2.07        2.64      3.20 o 
   0   4  11        0.08        0.88      2.68 o 
   1   4  11       40.44       44.00      2.18 o 
   2   4  11       12.00       16.09      1.87 o 
   3   4  11       34.91       31.88      2.17 o 
   4   4  11       13.20       15.66      2.49 o 
   5   4  11       10.17        9.37      1.89 o 
   6   4  11        1.24        2.65      1.80 o 
   7   4  11        0.99       -0.34      2.11 o 
   8   4  11       50.21       49.42      4.70 o 
   9   4  11        5.24        2.85      2.38 o 
  10   4  11        0.67        2.75      2.38 o 
   1   5  11       81.66       80.83      2.32 o 
   2   5  11        0.70        4.57      1.86 o 
   3   5  11        0.65        2.05      1.75 o 
   4   5  11        7.08        5.85      1.85 o 
   5   5  11        0.75       -0.10      1.86 o 
   6   5  11      382.70      335.69     10.99 o 
   7   5  11       39.34       40.64      2.92 o 
   0   6  11        2.15        4.78      2.95 o 
   1   6  11        8.04        5.65      2.57 o 
   2   6  11        5.05        6.73      2.41 o 
   3   6  11       34.26       35.70      2.40 o 
   0   0  12      582.08      587.99      6.63 o 
   1   0  12       20.03       17.65      2.08 o 
   2   0  12       56.07       54.47      2.36 o 
   3   0  12       12.78       13.68      2.04 o 
   4   0  12       57.47       58.98      2.49 o 
   5   0  12      365.40      412.88      6.85 o 
   6   0  12      155.09      173.52      5.50 o 
   7   0  12     1494.34     1660.25     24.31 o 
   8   0  12      382.49      418.92      9.23 o 
   9   0  12       52.91       49.49      2.87 o 
  10   0  12        0.13        5.15      2.97 o 
  11   0  12        6.04        6.20      2.97 o 
  12   0  12       13.66       15.42      5.13 o 
   1   1  12       78.74       84.61      1.72 o 
   2   1  12        2.55        3.29      1.48 o 
   3   1  12       43.10       44.71      1.66 o 
   4   1  12       26.37       26.93      2.05 o 
   5   1  12       49.18       54.30      2.14 o 
   6   1  12      203.76      226.08      2.47 o 
   7   1  12       25.18       29.62      2.50 o 
   8   1  12      142.22      145.91      3.24 o 
   9   1  12       32.16       27.46      2.00 o 
  10   1  12        0.39       -1.33      2.21 o 
  11   1  12      109.73      103.20      2.42 o 
  12   1  12       30.62       28.54      2.50 o 
   0   2  12       31.73       37.56      4.07 o 
   1   2  12        9.35       10.84      1.81 o 
   2   2  12       30.76       33.87      2.10 o 
   3   2  12        6.96        9.99      1.86 o 
   4   2  12      158.28      165.43      2.79 o 
   5   2  12       26.27       25.42      2.24 o 
   6   2  12       35.95       37.31      1.91 o 
   7   2  12       59.42       63.84      1.90 o 
   8   2  12       74.20       75.55      2.25 o 
   9   2  12       38.53       36.12      1.94 o 
  10   2  12        1.26       -0.91      2.24 o 
  11   2  12       25.39       25.68      2.57 o 
   1   3  12       76.49       80.96      3.10 o 
   2   3  12      124.05      143.87      2.70 o 
   3   3  12      728.88      793.46      8.25 o 
   4   3  12        5.03        1.69      2.03 o 
   5   3  12      151.47      141.29      3.31 o 
   6   3  12       15.77       12.96      2.01 o 
   7   3  12        5.84        4.15      2.07 o 
   8   3  12        1.46        5.50      2.19 o 
   9   3  12       15.74       20.31      2.00 o 
  10   3  12       84.14       79.48      7.65 o 
   0   4  12        1.26       -0.60      2.68 o 
   1   4  12      143.25      139.97      3.79 o 
   2   4  12       77.98       77.02      2.18 o 
   3   4  12       50.37       51.07      2.43 o 
   4   4  12      152.99      147.02      4.41 o 
   5   4  12       26.75       22.79      2.12 o 
   6   4  12        0.00        0.22      2.05 o 
   7   4  12        6.55        7.76      1.98 o 
   8   4  12        0.96        0.19      2.57 o 
   1   5  12       15.11       10.37      2.10 o 
   2   5  12       32.56       26.63      1.86 o 
   3   5  12       28.63       24.52      2.20 o 
   4   5  12       54.57       44.08      2.05 o 
   5   5  12       56.38       54.02      2.51 o 
   6   5  12        9.84        6.05      2.56 o 
   1   1  13       48.78       53.71      1.91 o 
   2   1  13        8.42        6.09      1.76 o 
   3   1  13        0.99        3.44      1.93 o 
   4   1  13       14.28       15.43      1.68 o 
   5   1  13        3.26        2.89      1.93 o 
   6   1  13       12.57       10.51      1.93 o 
   7   1  13      168.94      182.09      3.80 o 
   8   1  13        8.18        8.18      1.81 o 
   9   1  13        2.57       -1.47      2.22 o 
  10   1  13       15.97       13.29      1.89 o 
  11   1  13        0.82       -1.76      2.20 o 
   0   2  13       13.94       17.41      2.25 o 
   1   2  13        0.08        2.52      1.86 o 
   2   2  13       31.44       33.17      1.85 o 
   3   2  13        0.60        0.33      1.75 o 
   4   2  13       26.85       28.78      1.87 o 
   5   2  13        0.46        2.31      1.81 o 
   6   2  13        0.01        1.68      1.69 o 
   7   2  13        0.32       -0.75      1.62 o 
   8   2  13       14.24       13.94      1.99 o 
   9   2  13        8.13        7.46      1.73 o 
  10   2  13       40.39       34.69      2.78 o 
   1   3  13       17.33       17.12      2.03 o 
   2   3  13      120.45      114.16      2.27 o 
   3   3  13      494.41      496.59     15.10 o 
   4   3  13       25.44       27.51      1.87 o 
   5   3  13      126.48      122.80      2.90 o 
   6   3  13        1.61        0.94      1.76 o 
   7   3  13        0.13        3.48      2.17 o 
   8   3  13       15.73       15.78      2.17 o 
   9   3  13        0.00        3.22      2.38 o 
   0   4  13       33.37       29.34      2.80 o 
   1   4  13       82.11       84.12      2.04 o 
   2   4  13       36.96       35.96      2.15 o 
   3   4  13        1.11        5.60      2.20 o 
   4   4  13       31.97       31.31      1.80 o 
   5   4  13       48.29       37.67      2.56 o 
   6   4  13       10.56       12.78      1.98 o 
   7   4  13        2.10        3.21      2.93 o 
   1   5  13        7.52        3.67      2.43 o 
   2   5  13        2.43       -2.19      2.41 o 
   3   5  13        0.02        4.08      2.77 o 
   0   0  14      477.10      538.81     38.87 o 
   1   0  14       22.46       20.08      2.38 o 
   2   0  14       96.66      104.56      2.97 o 
   3   0  14       13.11       17.09      2.19 o 
   4   0  14        2.82        4.85      2.44 o 
   5   0  14       12.54        8.94      2.13 o 
   6   0  14        1.59        0.42      2.30 o 
   7   0  14      328.08      306.55      3.88 o 
   8   0  14       20.85       21.49      3.04 o 
   9   0  14        0.47       -2.52      3.33 o 
  10   0  14        1.14        2.05      3.60 o 
   1   1  14       92.90      100.99      2.29 o 
   2   1  14        9.33        9.71      1.83 o 
   3   1  14       47.61       55.60      2.32 o 
   4   1  14       66.72       73.05      2.50 o 
   5   1  14       11.71       11.91      1.75 o 
   6   1  14      248.81      245.96      4.92 o 
   7   1  14       29.15       27.85      1.72 o 
   8   1  14      112.17      113.82      4.61 o 
   9   1  14        6.04        2.85      2.02 o 
  10   1  14        7.02        5.86      2.57 o 
   0   2  14      182.27      199.24      3.38 o 
   1   2  14        2.88        5.86      1.72 o 
   2   2  14      156.37      164.60      2.21 o 
   3   2  14       30.66       35.01      1.73 o 
   4   2  14      175.42      179.99      3.19 o 
   5   2  14        2.06        1.49      1.87 o 
   6   2  14       39.20       42.44      1.95 o 
   7   2  14        0.03        1.31      1.83 o 
   8   2  14        0.36        2.44      1.60 o 
   9   2  14       32.69       33.42      2.23 o 
   1   3  14        4.81        5.07      1.86 o 
   2   3  14       52.97       44.18      1.92 o 
   3   3  14      306.27      289.22      6.49 o 
   4   3  14       76.88       79.22      4.45 o 
   5   3  14       27.86       22.21      2.13 o 
   6   3  14        1.39       -2.11      2.19 o 
   7   3  14        4.21        2.20      2.28 o 
   0   4  14        2.00       -2.56      2.56 o 
   1   4  14        2.26        1.99      2.14 o 
   2   4  14       34.72       24.20      2.69 o 
   3   4  14        5.13        6.75      1.97 o 
   4   4  14      137.33      127.27      5.54 o 
   5   4  14        0.74       -2.41      2.41 o 
   1   1  15       12.21       12.63      1.66 o 
   2   1  15        1.18        0.78      1.63 o 
   3   1  15        1.05        0.53      1.57 o 
   4   1  15        2.61        2.48      1.78 o 
   5   1  15       13.32       13.62      1.90 o 
   6   1  15      319.81      300.66     12.38 o 
   7   1  15       10.02        5.06      2.07 o 
   8   1  15       72.32       71.74      2.61 o 
   0   2  15       26.53       30.87      4.22 o 
   1   2  15        0.05       -0.13      1.68 o 
   2   2  15      253.53      256.04      4.60 o 
   3   2  15       15.26       15.48      1.91 o 
   4   2  15      359.52      339.01      8.16 o 
   5   2  15        3.39        1.09      1.62 o 
   6   2  15        0.19       -0.14      1.73 o 
   7   2  15        6.33        5.81      2.40 o 
   1   3  15       11.21       10.42      2.38 o 
   2   3  15       38.10       28.74      2.03 o 
   3   3  15        2.38        2.44      2.05 o 
   4   3  15        6.08        1.75      2.51 o 
   5   3  15       23.80       15.18      2.78 o 
   0   4  15        7.61       16.19      5.58 o 
   1   4  15        0.87       -1.93      2.27 o 
   0   0  16      255.12      259.79      6.91 o 
   1   0  16       20.30       22.38      2.26 o 
   2   0  16       94.71       87.97      2.75 o 
   3   0  16       26.63       23.04      2.28 o 
   4   0  16       46.17       42.42      2.68 o 
   5   0  16      231.23      204.68     12.05 o 
   6   0  16      153.01      150.95      8.78 o 
   1   1  16       10.01        9.40      2.11 o 
   2   1  16        5.51        3.28      1.70 o 
   3   1  16       17.84       13.27      1.97 o 
   4   1  16        7.43        4.88      1.77 o 
   5   1  16       54.54       54.52      2.40 o 
   6   1  16        4.16        5.43      2.27 o 
   0   2  16        0.18       -0.96      2.07 o 
   1   2  16        0.75        0.13      1.74 o 
   2   2  16       61.62       56.19      2.02 o 
   3   2  16        6.77        4.70      1.89 o 
   4   2  16      107.33      108.41      3.77 o 
   5   2  16       20.63       17.48      2.05 o 
   1   3  16        0.04        1.52      2.27 o 
   2   3  16       11.26        4.05      2.40 o 
   1   1  17      114.34      103.83      4.18 o 
   2   1  17        0.00        2.27      2.39 o 
   3   1  17       68.39       59.01      3.16 o 
                                                 
